# Supplementary material for: The Metabolomics Response of Solanum melongena L. Leaves to Various Forms of Pb
Source: Nanomaterials (Basel). 2023 Nov 8;13(22):2911. doi: 10.3390/nano13222911 (PMC10675538; doi:10.3390/nano13222911)
Supplement: Supplementary file 1 [file nanomaterials-13-02911-s001.zip]

Archive with 1 entries (1 files):
- nanomaterials-2628727-supplementary.pdf
